# Supplementary material for: Psychosocial Determinants of COVID-19 Vaccine Hesitancy and the Mediating Role of Various Attitudes towards Science
Source: Vaccines (Basel). 2023 Jul 31;11(8):1310. doi: 10.3390/vaccines11081310 (PMC10459256; doi:10.3390/vaccines11081310)
Supplement: Supplementary file 1 [file vaccines-11-01310-s001.zip]

Archive with 1 entries (1 files):
- vaccines-2459249-supplementary.pdf
